# Supplementary material for: Scleraxis genes are required for normal musculoskeletal development and for rib growth and mineralization in zebrafish
Source: FASEB J. 2019 May 17;33(8):9116–30. doi: 10.1096/fj.201802654RR (PMC6662971; doi:10.1096/fj.201802654RR)
Supplement: Supplementary file 3 [file fj.201802654RR.sd1.zip]

Archive with 1 entries (1 files):
- fj.201802654RR.sd1.mia
