# Supplementary material for: Scleraxis genes are required for normal musculoskeletal development and for rib growth and mineralization in zebrafish
Source: FASEB J. 2019 May 17;33(8):9116–30. doi: 10.1096/fj.201802654RR (PMC6662971; doi:10.1096/fj.201802654RR)
Supplement: Supplementary file 3 [file fj.201802654RR.sd1.zip › fj.201802654RR.sd1.mia]

<?xml version="1.0" encoding="UTF-8" standalone="no"?><ROOT MIA_VERSION="0.5.17"><MODULES><MODULE DISABLEABLE="false" ENABLED="true" NAME="wbif.sjx.ModularImageAnalysis.GUI.InputOutput.InputControl" NICKNAME="Input control" NOTES="" SHOW_OUTPUT="false"><PARAMETERS><PARAMETER NAME="Input mode" VALUE="Batch" VISIBLE="true"/><PARAMETER NAME="Single file path" VALUE="\\rdsfcifs.acrc.bris.ac.uk\WolfsonBioimagingLM\Stephen\People\H\Chrissy Hammond\2018-01-16 Fish tracking\2018-07-23 Small tank videos\DSC_0710-hets.tif" VISIBLE="true"/><PARAMETER NAME="Batch folder path" VALUE="D:\User data\Stephen C\Chrissy Hammond" VISIBLE="true"/><PARAMETER NAME="Number of CPU threads" VALUE="1" VISIBLE="true"/><PARAMETER NAME="File extension" VALUE="tif" VISIBLE="true"/><PARAMETER NAME="Series mode" VALUE="Single series" VISIBLE="false"/><PARAMETER NAME="Series number" VALUE="1" VISIBLE="false"/><PARAMETER NAME="Use seriesname filter 1" VALUE="false" VISIBLE="false"/><PARAMETER NAME="Seriesname filter 1" VALUE="" VISIBLE="false"/><PARAMETER NAME="Seriesname filter type 1" VALUE="Matches partially (include)" VISIBLE="false"/><PARAMETER NAME="Use seriesname filter 2" VALUE="false" VISIBLE="false"/><PARAMETER NAME="Seriesname filter 2" VALUE="" VISIBLE="false"/><PARAMETER NAME="Seriesname filter type 2" VALUE="Matches partially (include)" VISIBLE="false"/><PARAMETER NAME="Use seriesname filter 3" VALUE="false" VISIBLE="false"/><PARAMETER NAME="Seriesname filter 3" VALUE="" VISIBLE="false"/><PARAMETER NAME="Seriesname filter type 3" VALUE="Matches partially (include)" VISIBLE="false"/><PARAMETER NAME="Use filename filter 1" VALUE="true" VISIBLE="false"/><PARAMETER NAME="Filename filter 1" VALUE="_ID" VISIBLE="false"/><PARAMETER NAME="Filter type 1" VALUE="Matches partially (exclude)" VISIBLE="false"/><PARAMETER NAME="Use filename filter 2" VALUE="false" VISIBLE="false"/><PARAMETER NAME="Filename filter 2" VALUE="" VISIBLE="false"/><PARAMETER NAME="Filter type 2" VALUE="Matches partially (include)" VISIBLE="false"/><PARAMETER NAME="Use filename filter 3" VALUE="false" VISIBLE="false"/><PARAMETER NAME="Filename filter 3" VALUE="" VISIBLE="false"/><PARAMETER NAME="Filter type 3" VALUE="Matches partially (include)" VISIBLE="false"/><PARAMETER NAME="Spatial units" VALUE="MICROMETRE" VISIBLE="false"/></PARAMETERS><MEASUREMENTS/></MODULE><MODULE DISABLEABLE="true" ENABLED="true" NAME="wbif.sjx.ModularImageAnalysis.GUI.InputOutput.OutputControl" NICKNAME="Export spreadsheet" NOTES="" SHOW_OUTPUT="false"><PARAMETERS><PARAMETER NAME="Export summary" VALUE="false" VISIBLE="false"/><PARAMETER NAME="Summary type" VALUE="Per input file" VISIBLE="false"/><PARAMETER NAME="Show object counts" VALUE="true" VISIBLE="false"/><PARAMETER NAME="Show number of children" VALUE="true" VISIBLE="false"/><PARAMETER NAME="Calculate summary means" VALUE="true" VISIBLE="false"/><PARAMETER NAME="Calculate summary minima" VALUE="false" VISIBLE="false"/><PARAMETER NAME="Calculate summary maxima" VALUE="false" VISIBLE="false"/><PARAMETER NAME="Calculate summary standard deviations" VALUE="true" VISIBLE="false"/><PARAMETER NAME="Calculate summary sums" VALUE="false" VISIBLE="false"/><PARAMETER NAME="Export individual objects" VALUE="true" VISIBLE="false"/><PARAMETER NAME="Continuous data export" VALUE="false" VISIBLE="false"/><PARAMETER NAME="Save every n files" VALUE="10" VISIBLE="false"/><PARAMETER NAME="Show measurement selection" VALUE="true" VISIBLE="false"/></PARAMETERS><MEASUREMENTS/></MODULE></MODULES><MODULES><MODULE DISABLEABLE="false" ENABLED="true" NAME="wbif.sjx.ModularImageAnalysis.Module.InputOutput.ImageLoader" NICKNAME="Load image" NOTES="" SHOW_OUTPUT="false"><PARAMETERS><PARAMETER NAME="Output mode" VALUE="Image" VISIBLE="false"/><PARAMETER NAME="Output image" VALUE="Image" VISIBLE="false"/><PARAMETER NAME="Output objects" VALUE="" VISIBLE="false"/><PARAMETER NAME="Import mode" VALUE="Current file" VISIBLE="false"/><PARAMETER NAME="Number of zeroes" VALUE="4" VISIBLE="false"/><PARAMETER NAME="Starting index" VALUE="0" VISIBLE="false"/><PARAMETER NAME="Limit frames" VALUE="false" VISIBLE="false"/><PARAMETER NAME="Final index" VALUE="1" VISIBLE="false"/><PARAMETER NAME="Name format" VALUE="Incucyte short filename" VISIBLE="false"/><PARAMETER NAME="Comment" VALUE="" VISIBLE="false"/><PARAMETER NAME="Prefix" VALUE="" VISIBLE="false"/><PARAMETER NAME="Suffix" VALUE="" VISIBLE="false"/><PARAMETER NAME="File path" VALUE="" VISIBLE="false"/><PARAMETER NAME="Use all channels" VALUE="true" VISIBLE="false"/><PARAMETER NAME="Starting channel" VALUE="1" VISIBLE="false"/><PARAMETER NAME="Ending channel" VALUE="1" VISIBLE="false"/><PARAMETER NAME="Channel interval" VALUE="1" VISIBLE="false"/><PARAMETER NAME="Use all Z-slices" VALUE="true" VISIBLE="false"/><PARAMETER NAME="Starting Z-slice" VALUE="1" VISIBLE="false"/><PARAMETER NAME="Ending Z-slice" VALUE="3" VISIBLE="false"/><PARAMETER NAME="Slice interval" VALUE="1" VISIBLE="false"/><PARAMETER NAME="Use all timepoints" VALUE="true" VISIBLE="false"/><PARAMETER NAME="Starting timepoint" VALUE="1" VISIBLE="false"/><PARAMETER NAME="Ending timepoint" VALUE="50" VISIBLE="false"/><PARAMETER NAME="Timepoint interval" VALUE="1" VISIBLE="false"/><PARAMETER NAME="Channel" VALUE="1" VISIBLE="false"/><PARAMETER NAME="Crop image" VALUE="false" VISIBLE="false"/><PARAMETER NAME="Left coordinate" VALUE="0" VISIBLE="false"/><PARAMETER NAME="Top coordinate" VALUE="0" VISIBLE="false"/><PARAMETER NAME="Width" VALUE="512" VISIBLE="false"/><PARAMETER NAME="Height" VALUE="512" VISIBLE="false"/><PARAMETER NAME="Set manual spatial calibration" VALUE="true" VISIBLE="false"/><PARAMETER NAME="XY calibration (dist/px)" VALUE="1.0" VISIBLE="true"/><PARAMETER NAME="Z calibration (dist/px)" VALUE="1.0" VISIBLE="false"/><PARAMETER NAME="Use ImageJ reader" VALUE="false" VISIBLE="false"/><PARAMETER NAME="Load 3D stacks as" VALUE="Timeseries" VISIBLE="false"/></PARAMETERS><MEASUREMENTS/></MODULE><MODULE DISABLEABLE="false" ENABLED="true" NAME="wbif.sjx.ModularImageAnalysis.Module.Miscellaneous.GUISeparator" NICKNAME="GUI separator" NOTES="" SHOW_OUTPUT="false"><PARAMETERS><PARAMETER NAME="Title" VALUE="Analysis" VISIBLE="false"/></PARAMETERS><MEASUREMENTS/></MODULE><MODULE DISABLEABLE="false" ENABLED="true" NAME="wbif.sjx.ModularImageAnalysis.Module.ImageProcessing.Pixel.ColourDeconvolution" NICKNAME="Colour deconvolution" NOTES="" SHOW_OUTPUT="false"><PARAMETERS><PARAMETER NAME="Input image" VALUE="Image" VISIBLE="false"/><PARAMETER NAME="Output image 1" VALUE="false" VISIBLE="false"/><PARAMETER NAME="Output image 1 name" VALUE="" VISIBLE="false"/><PARAMETER NAME="Output image 2" VALUE="true" VISIBLE="false"/><PARAMETER NAME="Output image 2 name" VALUE="Deconvolved" VISIBLE="false"/><PARAMETER NAME="Output image 3" VALUE="false" VISIBLE="false"/><PARAMETER NAME="Output image 3 name" VALUE="" VISIBLE="false"/><PARAMETER NAME="Stain model" VALUE="H&amp;E" VISIBLE="false"/></PARAMETERS><MEASUREMENTS/></MODULE><MODULE DISABLEABLE="false" ENABLED="true" NAME="wbif.sjx.ModularImageAnalysis.Module.ImageProcessing.Pixel.ProjectImage" NICKNAME="Project image" NOTES="" SHOW_OUTPUT="false"><PARAMETERS><PARAMETER NAME="Input image" VALUE="Deconvolved" VISIBLE="false"/><PARAMETER NAME="Output image" VALUE="Projected" VISIBLE="false"/><PARAMETER NAME="Projection mode" VALUE="Median" VISIBLE="false"/></PARAMETERS><MEASUREMENTS/></MODULE><MODULE DISABLEABLE="false" ENABLED="true" NAME="wbif.sjx.ModularImageAnalysis.Module.ImageProcessing.Pixel.ImageCalculator" NICKNAME="Image calculator" NOTES="" SHOW_OUTPUT="false"><PARAMETERS><PARAMETER NAME="Input image 1" VALUE="Deconvolved" VISIBLE="false"/><PARAMETER NAME="Input image 2" VALUE="Projected" VISIBLE="false"/><PARAMETER NAME="Overwrite mode" VALUE="Overwrite image 1" VISIBLE="false"/><PARAMETER NAME="Output image" VALUE="" VISIBLE="false"/><PARAMETER NAME="Output 32-bit image" VALUE="false" VISIBLE="false"/><PARAMETER NAME="Calculation method" VALUE="Difference of image 1 and image 2" VISIBLE="false"/><PARAMETER NAME="Set NaN values to zero" VALUE="false" VISIBLE="false"/></PARAMETERS><MEASUREMENTS/></MODULE><MODULE DISABLEABLE="false" ENABLED="true" NAME="wbif.sjx.ModularImageAnalysis.Module.ImageProcessing.Pixel.ThresholdImage" NICKNAME="Threshold image" NOTES="" SHOW_OUTPUT="false"><PARAMETERS><PARAMETER NAME="Input image" VALUE="Deconvolved" VISIBLE="false"/><PARAMETER NAME="Apply to input image" VALUE="false" VISIBLE="false"/><PARAMETER NAME="Output image" VALUE="Segmentation" VISIBLE="false"/><PARAMETER NAME="Threshold type" VALUE="Global" VISIBLE="false"/><PARAMETER NAME="Global threshold algorithm" VALUE="Intermodes" VISIBLE="false"/><PARAMETER NAME="Local threshold algorithm" VALUE="Phansalkar (3D)" VISIBLE="false"/><PARAMETER NAME="Threshold multiplier" VALUE="1.0" VISIBLE="false"/><PARAMETER NAME="Use lower threshold limit" VALUE="false" VISIBLE="false"/><PARAMETER NAME="Lower threshold limit" VALUE="0.0" VISIBLE="false"/><PARAMETER NAME="Local radius" VALUE="1.0" VISIBLE="false"/><PARAMETER NAME="Spatial units" VALUE="Pixels" VISIBLE="false"/><PARAMETER NAME="Use full Z-range (&quot;Global Z&quot;)" VALUE="false" VISIBLE="false"/><PARAMETER NAME="Black objects/white background" VALUE="true" VISIBLE="false"/></PARAMETERS><MEASUREMENTS/></MODULE><MODULE DISABLEABLE="false" ENABLED="true" NAME="wbif.sjx.ModularImageAnalysis.Module.ImageProcessing.Pixel.FilterImage" NICKNAME="Filter image" NOTES="" SHOW_OUTPUT="false"><PARAMETERS><PARAMETER NAME="Input image" VALUE="Segmentation" VISIBLE="false"/><PARAMETER NAME="Apply to input image" VALUE="true" VISIBLE="false"/><PARAMETER NAME="Output image" VALUE="o" VISIBLE="false"/><PARAMETER NAME="Filter mode" VALUE="Median 2D" VISIBLE="false"/><PARAMETER NAME="Filter radius" VALUE="2.0" VISIBLE="false"/><PARAMETER NAME="Calibrated units" VALUE="false" VISIBLE="false"/><PARAMETER NAME="Rolling filter method" VALUE="Average" VISIBLE="false"/><PARAMETER NAME="Window half width (frames)" VALUE="1" VISIBLE="false"/><PARAMETER NAME="Window mode" VALUE="Both sides" VISIBLE="false"/></PARAMETERS><MEASUREMENTS/></MODULE><MODULE DISABLEABLE="false" ENABLED="false" NAME="wbif.sjx.ModularImageAnalysis.Module.ImageProcessing.Pixel.InvertIntensity" NICKNAME="Invert image intensity" NOTES="" SHOW_OUTPUT="false"><PARAMETERS><PARAMETER NAME="Input image" VALUE="Segmentation" VISIBLE="false"/><PARAMETER NAME="Apply to input image" VALUE="true" VISIBLE="false"/><PARAMETER NAME="Output image" VALUE="" VISIBLE="false"/></PARAMETERS><MEASUREMENTS/></MODULE><MODULE DISABLEABLE="false" ENABLED="true" NAME="wbif.sjx.ModularImageAnalysis.Module.ObjectProcessing.Identification.IdentifyObjects" NICKNAME="Identify objects" NOTES="" SHOW_OUTPUT="false"><PARAMETERS><PARAMETER NAME="Input image" VALUE="Segmentation" VISIBLE="false"/><PARAMETER NAME="Output objects" VALUE="Fish" VISIBLE="false"/><PARAMETER NAME="Black objects/white background" VALUE="true" VISIBLE="false"/><PARAMETER NAME="Identify as single object" VALUE="false" VISIBLE="false"/><PARAMETER NAME="Connectivity" VALUE="26" VISIBLE="false"/></PARAMETERS><MEASUREMENTS/></MODULE><MODULE DISABLEABLE="false" ENABLED="true" NAME="wbif.sjx.ModularImageAnalysis.Module.ObjectMeasurements.Spatial.MeasureObjectShape" NICKNAME="Measure object shape" NOTES="" SHOW_OUTPUT="false"><PARAMETERS><PARAMETER NAME="Input objects" VALUE="Fish" VISIBLE="false"/><PARAMETER NAME="Measure volume" VALUE="false" VISIBLE="false"/><PARAMETER NAME="Measure projected area" VALUE="true" VISIBLE="false"/><PARAMETER NAME="Measure projected diameter" VALUE="false" VISIBLE="false"/><PARAMETER NAME="Measure projected perimeter" VALUE="false" VISIBLE="false"/></PARAMETERS><MEASUREMENTS><MEASUREMENT IMAGE_OBJECT_NAME="Fish" IS_EXPORTABLE="false" NAME="SHAPE // PROJ_AREA_(PX^2)" TYPE="OBJECTS"/><MEASUREMENT IMAGE_OBJECT_NAME="Fish" IS_EXPORTABLE="true" NAME="SHAPE // PROJ_AREA_(µm^2)" TYPE="OBJECTS"/></MEASUREMENTS></MODULE><MODULE DISABLEABLE="false" ENABLED="true" NAME="wbif.sjx.ModularImageAnalysis.Module.ObjectProcessing.Refinement.FilterObjects" NICKNAME="Filter objects" NOTES="" SHOW_OUTPUT="false"><PARAMETERS><PARAMETER NAME="Input objects" VALUE="Fish" VISIBLE="false"/><PARAMETER NAME="Move filtered objects to new class" VALUE="false" VISIBLE="false"/><PARAMETER NAME="Output (filtered) objects" VALUE="" VISIBLE="false"/><PARAMETER NAME="Method for filtering" VALUE="Remove objects with measurements &lt; than:" VISIBLE="false"/><PARAMETER NAME="Reference image" VALUE="" VISIBLE="false"/><PARAMETER NAME="Include Z-position" VALUE="false" VISIBLE="false"/><PARAMETER NAME="Measurement to filter on" VALUE="SHAPE // PROJ_AREA_(PX^2)" VISIBLE="false"/><PARAMETER NAME="Parent object" VALUE="" VISIBLE="false"/><PARAMETER NAME="Child objects" VALUE="" VISIBLE="false"/><PARAMETER NAME="Reference mode" VALUE="Fixed value" VISIBLE="false"/><PARAMETER NAME="Reference value" VALUE="750.0" VISIBLE="false"/><PARAMETER NAME="Reference value image" VALUE="" VISIBLE="false"/><PARAMETER NAME="Reference value measurement" VALUE="" VISIBLE="false"/><PARAMETER NAME="Reference value multiplier" VALUE="1.0" VISIBLE="false"/></PARAMETERS><MEASUREMENTS/></MODULE><MODULE DISABLEABLE="false" ENABLED="true" NAME="wbif.sjx.ModularImageAnalysis.Module.ObjectProcessing.Identification.TrackObjects" NICKNAME="Track objects" NOTES="" SHOW_OUTPUT="false"><PARAMETERS><PARAMETER NAME="Input objects" VALUE="Fish" VISIBLE="false"/><PARAMETER NAME="Output track objects" VALUE="Tracks" VISIBLE="false"/><PARAMETER NAME="Linking method" VALUE="Centroid" VISIBLE="false"/><PARAMETER NAME="Minimum overlap" VALUE="0.0" VISIBLE="false"/><PARAMETER NAME="Maximum linking distance (px)" VALUE="80.0" VISIBLE="false"/><PARAMETER NAME="Use volume (minimise volume change)" VALUE="true" VISIBLE="false"/><PARAMETER NAME="Volume weighting" VALUE="1.0" VISIBLE="false"/><PARAMETER NAME="Use measurement (minimise change)" VALUE="false" VISIBLE="false"/><PARAMETER NAME="Measurement" VALUE="SHAPE // ELLIPSE_ANGLE_(DEGS)" VISIBLE="false"/><PARAMETER NAME="Measurement weighting" VALUE="0.2" VISIBLE="false"/><PARAMETER NAME="Maximum number of missing frames" VALUE="3" VISIBLE="false"/><PARAMETER NAME="Identify leading point" VALUE="true" VISIBLE="false"/><PARAMETER NAME="Orientation mode" VALUE="Relative to next point" VISIBLE="false"/></PARAMETERS><MEASUREMENTS><MEASUREMENT IMAGE_OBJECT_NAME="Fish" IS_EXPORTABLE="false" NAME="TRACKING // LEADING_POINT_X_(PX)" TYPE="OBJECTS"/><MEASUREMENT IMAGE_OBJECT_NAME="Fish" IS_EXPORTABLE="false" NAME="TRACKING // LEADING_POINT_Y_(PX)" TYPE="OBJECTS"/><MEASUREMENT IMAGE_OBJECT_NAME="Fish" IS_EXPORTABLE="false" NAME="TRACKING // LEADING_POINT_Z_(PX)" TYPE="OBJECTS"/><MEASUREMENT IMAGE_OBJECT_NAME="Fish" IS_EXPORTABLE="false" NAME="TRACKING // NEXT_OBJECT_IN_TRACK_ID" TYPE="OBJECTS"/><MEASUREMENT IMAGE_OBJECT_NAME="Fish" IS_EXPORTABLE="false" NAME="TRACKING // ORIENTATION" TYPE="OBJECTS"/><MEASUREMENT IMAGE_OBJECT_NAME="Fish" IS_EXPORTABLE="false" NAME="TRACKING // PREVIOUS_OBJECT_IN_TRACK_ID" TYPE="OBJECTS"/></MEASUREMENTS></MODULE><MODULE DISABLEABLE="false" ENABLED="true" NAME="wbif.sjx.ModularImageAnalysis.Module.ObjectProcessing.Refinement.FilterObjects" NICKNAME="Filter objects" NOTES="" SHOW_OUTPUT="false"><PARAMETERS><PARAMETER NAME="Input objects" VALUE="Tracks" VISIBLE="false"/><PARAMETER NAME="Move filtered objects to new class" VALUE="false" VISIBLE="false"/><PARAMETER NAME="Output (filtered) objects" VALUE="" VISIBLE="false"/><PARAMETER NAME="Method for filtering" VALUE="Remove objects with fewer children than:" VISIBLE="false"/><PARAMETER NAME="Reference image" VALUE="" VISIBLE="false"/><PARAMETER NAME="Include Z-position" VALUE="false" VISIBLE="false"/><PARAMETER NAME="Measurement to filter on" VALUE="" VISIBLE="false"/><PARAMETER NAME="Parent object" VALUE="" VISIBLE="false"/><PARAMETER NAME="Child objects" VALUE="Fish" VALUESOURCE="Tracks" VISIBLE="false"/><PARAMETER NAME="Reference mode" VALUE="Fixed value" VISIBLE="false"/><PARAMETER NAME="Reference value" VALUE="50.0" VISIBLE="false"/><PARAMETER NAME="Reference value image" VALUE="" VISIBLE="false"/><PARAMETER NAME="Reference value measurement" VALUE="" VISIBLE="false"/><PARAMETER NAME="Reference value multiplier" VALUE="1.0" VISIBLE="false"/></PARAMETERS><MEASUREMENTS/></MODULE><MODULE DISABLEABLE="false" ENABLED="true" NAME="wbif.sjx.ModularImageAnalysis.Module.ObjectProcessing.Refinement.FilterObjects" NICKNAME="Filter objects" NOTES="" SHOW_OUTPUT="false"><PARAMETERS><PARAMETER NAME="Input objects" VALUE="Fish" VISIBLE="false"/><PARAMETER NAME="Move filtered objects to new class" VALUE="false" VISIBLE="false"/><PARAMETER NAME="Output (filtered) objects" VALUE="" VISIBLE="false"/><PARAMETER NAME="Method for filtering" VALUE="Remove objects without parent" VISIBLE="false"/><PARAMETER NAME="Reference image" VALUE="" VISIBLE="false"/><PARAMETER NAME="Include Z-position" VALUE="false" VISIBLE="false"/><PARAMETER NAME="Measurement to filter on" VALUE="" VISIBLE="false"/><PARAMETER NAME="Parent object" VALUE="Tracks" VALUESOURCE="Fish" VISIBLE="false"/><PARAMETER NAME="Child objects" VALUE="" VISIBLE="false"/><PARAMETER NAME="Reference mode" VALUE="Fixed value" VISIBLE="false"/><PARAMETER NAME="Reference value" VALUE="1.0" VISIBLE="false"/><PARAMETER NAME="Reference value image" VALUE="" VISIBLE="false"/><PARAMETER NAME="Reference value measurement" VALUE="" VISIBLE="false"/><PARAMETER NAME="Reference value multiplier" VALUE="1.0" VISIBLE="false"/></PARAMETERS><MEASUREMENTS/></MODULE><MODULE DISABLEABLE="false" ENABLED="true" NAME="wbif.sjx.ModularImageAnalysis.Module.ObjectMeasurements.Spatial.MeasureTrackMotion" NICKNAME="Measure track motion" NOTES="" SHOW_OUTPUT="false"><PARAMETERS><PARAMETER NAME="Input track objects" VALUE="Tracks" VISIBLE="false"/><PARAMETER NAME="Input spot objects" VALUE="Fish" VALUESOURCE="Tracks" VISIBLE="false"/></PARAMETERS><MEASUREMENTS><MEASUREMENT IMAGE_OBJECT_NAME="Fish" IS_EXPORTABLE="false" NAME="TRACK_ANALYSIS // CUMULATIVE_PATH_LENGTH_(PX)" TYPE="OBJECTS"/><MEASUREMENT IMAGE_OBJECT_NAME="Fish" IS_EXPORTABLE="false" NAME="TRACK_ANALYSIS // CUMULATIVE_PATH_LENGTH_(µm)" TYPE="OBJECTS"/><MEASUREMENT IMAGE_OBJECT_NAME="Tracks" IS_EXPORTABLE="true" NAME="TRACK_ANALYSIS // DIRECTIONALITY_RATIO" TYPE="OBJECTS"/><MEASUREMENT IMAGE_OBJECT_NAME="Tracks" IS_EXPORTABLE="true" NAME="TRACK_ANALYSIS // DURATION_(FRAMES)" TYPE="OBJECTS"/><MEASUREMENT IMAGE_OBJECT_NAME="Tracks" IS_EXPORTABLE="false" NAME="TRACK_ANALYSIS // EUCLIDEAN_DISTANCE_(PX)" TYPE="OBJECTS"/><MEASUREMENT IMAGE_OBJECT_NAME="Tracks" IS_EXPORTABLE="true" NAME="TRACK_ANALYSIS // EUCLIDEAN_DISTANCE_(µm)" TYPE="OBJECTS"/><MEASUREMENT IMAGE_OBJECT_NAME="Tracks" IS_EXPORTABLE="false" NAME="TRACK_ANALYSIS // FIRST_FRAME" TYPE="OBJECTS"/><MEASUREMENT IMAGE_OBJECT_NAME="Fish" IS_EXPORTABLE="false" NAME="TRACK_ANALYSIS // INSTANTANEOUS_SPEED_(PX/FRAME)" TYPE="OBJECTS"/><MEASUREMENT IMAGE_OBJECT_NAME="Fish" IS_EXPORTABLE="true" NAME="TRACK_ANALYSIS // INSTANTANEOUS_SPEED_(µm/FRAME)" TYPE="OBJECTS"/><MEASUREMENT IMAGE_OBJECT_NAME="Tracks" IS_EXPORTABLE="false" NAME="TRACK_ANALYSIS // MEAN_X_VELOCITY_(PX/FRAME)" TYPE="OBJECTS"/><MEASUREMENT IMAGE_OBJECT_NAME="Tracks" IS_EXPORTABLE="false" NAME="TRACK_ANALYSIS // MEAN_X_VELOCITY_(µm/FRAME)" TYPE="OBJECTS"/><MEASUREMENT IMAGE_OBJECT_NAME="Tracks" IS_EXPORTABLE="false" NAME="TRACK_ANALYSIS // MEAN_Y_VELOCITY_(PX/FRAME)" TYPE="OBJECTS"/><MEASUREMENT IMAGE_OBJECT_NAME="Tracks" IS_EXPORTABLE="false" NAME="TRACK_ANALYSIS // MEAN_Y_VELOCITY_(µm/FRAME)" TYPE="OBJECTS"/><MEASUREMENT IMAGE_OBJECT_NAME="Fish" IS_EXPORTABLE="false" NAME="TRACK_ANALYSIS // ROLLING_DIRECTIONALITY_RATIO" TYPE="OBJECTS"/><MEASUREMENT IMAGE_OBJECT_NAME="Fish" IS_EXPORTABLE="false" NAME="TRACK_ANALYSIS // ROLLING_EUCLIDEAN_DISTANCE_(PX)" TYPE="OBJECTS"/><MEASUREMENT IMAGE_OBJECT_NAME="Fish" IS_EXPORTABLE="false" NAME="TRACK_ANALYSIS // ROLLING_EUCLIDEAN_DISTANCE_(µm)" TYPE="OBJECTS"/><MEASUREMENT IMAGE_OBJECT_NAME="Tracks" IS_EXPORTABLE="false" NAME="TRACK_ANALYSIS // TOTAL_PATH_LENGTH_(PX)" TYPE="OBJECTS"/><MEASUREMENT IMAGE_OBJECT_NAME="Tracks" IS_EXPORTABLE="true" NAME="TRACK_ANALYSIS // TOTAL_PATH_LENGTH_(µm)" TYPE="OBJECTS"/><MEASUREMENT IMAGE_OBJECT_NAME="Fish" IS_EXPORTABLE="false" NAME="TRACK_ANALYSIS // X_VELOCITY_(PX/FRAME)" TYPE="OBJECTS"/><MEASUREMENT IMAGE_OBJECT_NAME="Fish" IS_EXPORTABLE="false" NAME="TRACK_ANALYSIS // X_VELOCITY_(µm/FRAME)" TYPE="OBJECTS"/><MEASUREMENT IMAGE_OBJECT_NAME="Fish" IS_EXPORTABLE="false" NAME="TRACK_ANALYSIS // Y_VELOCITY_(PX/FRAME)" TYPE="OBJECTS"/><MEASUREMENT IMAGE_OBJECT_NAME="Fish" IS_EXPORTABLE="false" NAME="TRACK_ANALYSIS // Y_VELOCITY_(µm/FRAME)" TYPE="OBJECTS"/></MEASUREMENTS></MODULE><MODULE DISABLEABLE="false" ENABLED="true" NAME="wbif.sjx.ModularImageAnalysis.Module.ObjectMeasurements.Spatial.MeasureObjectCentroid" NICKNAME="Measure object centroid" NOTES="" SHOW_OUTPUT="false"><PARAMETERS><PARAMETER NAME="Input objects" VALUE="Fish" VISIBLE="false"/><PARAMETER NAME="Centroid method" VALUE="Mean" VISIBLE="false"/></PARAMETERS><MEASUREMENTS><MEASUREMENT IMAGE_OBJECT_NAME="Fish" IS_EXPORTABLE="false" NAME="CENTROID // MEAN_X_(PX)" TYPE="OBJECTS"/><MEASUREMENT IMAGE_OBJECT_NAME="Fish" IS_EXPORTABLE="true" NAME="CENTROID // MEAN_X_(µm)" TYPE="OBJECTS"/><MEASUREMENT IMAGE_OBJECT_NAME="Fish" IS_EXPORTABLE="false" NAME="CENTROID // MEAN_Y_(PX)" TYPE="OBJECTS"/><MEASUREMENT IMAGE_OBJECT_NAME="Fish" IS_EXPORTABLE="true" NAME="CENTROID // MEAN_Y_(µm)" TYPE="OBJECTS"/><MEASUREMENT IMAGE_OBJECT_NAME="Fish" IS_EXPORTABLE="false" NAME="CENTROID // MEAN_Z_(SLICE)" TYPE="OBJECTS"/><MEASUREMENT IMAGE_OBJECT_NAME="Fish" IS_EXPORTABLE="false" NAME="CENTROID // MEAN_Z_(µm)" TYPE="OBJECTS"/></MEASUREMENTS></MODULE><MODULE DISABLEABLE="false" ENABLED="true" NAME="wbif.sjx.ModularImageAnalysis.Module.ObjectMeasurements.Spatial.MeasureObjectCurvature" NICKNAME="Measure object curvature" NOTES="" SHOW_OUTPUT="false"><PARAMETERS><PARAMETER NAME="Input objects" VALUE="Fish" VISIBLE="false"/><PARAMETER NAME="Reference image" VALUE="Image" VISIBLE="false"/><PARAMETER NAME="Relate to reference point" VALUE="true" VISIBLE="false"/><PARAMETER NAME="X-axis reference measurement" VALUE="TRACKING // LEADING_POINT_X_(PX)" VISIBLE="false"/><PARAMETER NAME="Y-axis reference measurement" VALUE="TRACKING // LEADING_POINT_Y_(PX)" VISIBLE="false"/><PARAMETER NAME="Fit spline" VALUE="true" VISIBLE="false"/><PARAMETER NAME="Spline fitting method" VALUE="LOESS (smooth fitting)" VISIBLE="false"/><PARAMETER NAME="Number of neighbours (smoothing)" VALUE="20" VISIBLE="false"/><PARAMETER NAME="Iterations" VALUE="10" VISIBLE="false"/><PARAMETER NAME="Accuracy" VALUE="1.0" VISIBLE="false"/><PARAMETER NAME="Measure absolute curvature" VALUE="true" VISIBLE="false"/><PARAMETER NAME="Measure signed curvature" VALUE="true" VISIBLE="false"/><PARAMETER NAME="Draw spline" VALUE="false" VISIBLE="false"/><PARAMETER NAME="Apply to image" VALUE="true" VISIBLE="false"/><PARAMETER NAME="Maximum curvature (for colour)" VALUE="0.2" VISIBLE="false"/><PARAMETER NAME="Calculate angle between ends" VALUE="true" VISIBLE="false"/><PARAMETER NAME="Fitting range (px)" VALUE="10" VISIBLE="false"/></PARAMETERS><MEASUREMENTS><MEASUREMENT IMAGE_OBJECT_NAME="Fish" IS_EXPORTABLE="false" NAME="CURVATURE // FIRST_POINT_X_(PX)" TYPE="OBJECTS"/><MEASUREMENT IMAGE_OBJECT_NAME="Fish" IS_EXPORTABLE="false" NAME="CURVATURE // FIRST_POINT_Y_(PX)" TYPE="OBJECTS"/><MEASUREMENT IMAGE_OBJECT_NAME="Fish" IS_EXPORTABLE="true" NAME="CURVATURE // HEAD_TAIL_ANGLE_DEGS" TYPE="OBJECTS"/><MEASUREMENT IMAGE_OBJECT_NAME="Fish" IS_EXPORTABLE="false" NAME="CURVATURE // MAX_ABSOLUTE_CURVATURE_(PX)" TYPE="OBJECTS"/><MEASUREMENT IMAGE_OBJECT_NAME="Fish" IS_EXPORTABLE="false" NAME="CURVATURE // MAX_ABSOLUTE_CURVATURE_(µm)" TYPE="OBJECTS"/><MEASUREMENT IMAGE_OBJECT_NAME="Fish" IS_EXPORTABLE="false" NAME="CURVATURE // MAX_SIGNED_CURVATURE_(PX)" TYPE="OBJECTS"/><MEASUREMENT IMAGE_OBJECT_NAME="Fish" IS_EXPORTABLE="true" NAME="CURVATURE // MAX_SIGNED_CURVATURE_(µm)" TYPE="OBJECTS"/><MEASUREMENT IMAGE_OBJECT_NAME="Fish" IS_EXPORTABLE="false" NAME="CURVATURE // MEAN_ABSOLUTE_CURVATURE_(PX)" TYPE="OBJECTS"/><MEASUREMENT IMAGE_OBJECT_NAME="Fish" IS_EXPORTABLE="false" NAME="CURVATURE // MEAN_ABSOLUTE_CURVATURE_(µm)" TYPE="OBJECTS"/><MEASUREMENT IMAGE_OBJECT_NAME="Fish" IS_EXPORTABLE="false" NAME="CURVATURE // MEAN_SIGNED_CURVATURE_(PX)" TYPE="OBJECTS"/><MEASUREMENT IMAGE_OBJECT_NAME="Fish" IS_EXPORTABLE="true" NAME="CURVATURE // MEAN_SIGNED_CURVATURE_(µm)" TYPE="OBJECTS"/><MEASUREMENT IMAGE_OBJECT_NAME="Fish" IS_EXPORTABLE="false" NAME="CURVATURE // MIN_ABSOLUTE_CURVATURE_(PX)" TYPE="OBJECTS"/><MEASUREMENT IMAGE_OBJECT_NAME="Fish" IS_EXPORTABLE="true" NAME="CURVATURE // MIN_ABSOLUTE_CURVATURE_(µm)" TYPE="OBJECTS"/><MEASUREMENT IMAGE_OBJECT_NAME="Fish" IS_EXPORTABLE="false" NAME="CURVATURE // MIN_SIGNED_CURVATURE_(PX)" TYPE="OBJECTS"/><MEASUREMENT IMAGE_OBJECT_NAME="Fish" IS_EXPORTABLE="true" NAME="CURVATURE // MIN_SIGNED_CURVATURE_(µm)" TYPE="OBJECTS"/><MEASUREMENT IMAGE_OBJECT_NAME="Fish" IS_EXPORTABLE="true" NAME="CURVATURE // REL_LOC_OF_MAX_CURVATURE" TYPE="OBJECTS"/><MEASUREMENT IMAGE_OBJECT_NAME="Fish" IS_EXPORTABLE="true" NAME="CURVATURE // REL_LOC_OF_MIN_CURVATURE" TYPE="OBJECTS"/><MEASUREMENT IMAGE_OBJECT_NAME="Fish" IS_EXPORTABLE="false" NAME="CURVATURE // SPLINE_LENGTH_(PX)" TYPE="OBJECTS"/><MEASUREMENT IMAGE_OBJECT_NAME="Fish" IS_EXPORTABLE="true" NAME="CURVATURE // SPLINE_LENGTH_(µm)" TYPE="OBJECTS"/><MEASUREMENT IMAGE_OBJECT_NAME="Fish" IS_EXPORTABLE="false" NAME="CURVATURE // STD_ABSOLUTE_CURVATURE_(PX)" TYPE="OBJECTS"/><MEASUREMENT IMAGE_OBJECT_NAME="Fish" IS_EXPORTABLE="false" NAME="CURVATURE // STD_ABSOLUTE_CURVATURE_(µm)" TYPE="OBJECTS"/><MEASUREMENT IMAGE_OBJECT_NAME="Fish" IS_EXPORTABLE="false" NAME="CURVATURE // STD_SIGNED_CURVATURE_(PX)" TYPE="OBJECTS"/><MEASUREMENT IMAGE_OBJECT_NAME="Fish" IS_EXPORTABLE="true" NAME="CURVATURE // STD_SIGNED_CURVATURE_(µm)" TYPE="OBJECTS"/></MEASUREMENTS></MODULE><MODULE DISABLEABLE="true" ENABLED="true" NAME="wbif.sjx.ModularImageAnalysis.Module.ObjectMeasurements.Miscellaneous.CalculateMeasurementPeriodogram" NICKNAME="Periodicity (key frequencies)" NOTES="" SHOW_OUTPUT="false"><PARAMETERS><PARAMETER NAME="Track objects" VALUE="Tracks" VISIBLE="false"/><PARAMETER NAME="Spot objects" VALUE="Fish" VALUESOURCE="Tracks" VISIBLE="false"/><PARAMETER NAME="Measurement" VALUE="CURVATURE // MEAN_ABSOLUTE_CURVATURE_(µm)" VISIBLE="false"/><PARAMETER NAME="Reporting mode" VALUE="Key frequencies" VISIBLE="false"/><PARAMETER NAME="Number of peaks to report" VALUE="3" VISIBLE="true"/><PARAMETER NAME="Number of bins" VALUE="128" VISIBLE="false"/><PARAMETER NAME="Missing point handling" VALUE="Set points to mean" VISIBLE="false"/></PARAMETERS><MEASUREMENTS><MEASUREMENT IMAGE_OBJECT_NAME="Tracks" IS_EXPORTABLE="true" NAME="PERIODOGRAM // (CURVATURE // MEAN_ABSOLUTE_CURVATURE_(µm))_PEAK1_FREQUENCY (FR^-1)" TYPE="OBJECTS"/><MEASUREMENT IMAGE_OBJECT_NAME="Tracks" IS_EXPORTABLE="true" NAME="PERIODOGRAM // (CURVATURE // MEAN_ABSOLUTE_CURVATURE_(µm))_PEAK1_POWER" TYPE="OBJECTS"/><MEASUREMENT IMAGE_OBJECT_NAME="Tracks" IS_EXPORTABLE="true" NAME="PERIODOGRAM // (CURVATURE // MEAN_ABSOLUTE_CURVATURE_(µm))_PEAK2_FREQUENCY (FR^-1)" TYPE="OBJECTS"/><MEASUREMENT IMAGE_OBJECT_NAME="Tracks" IS_EXPORTABLE="true" NAME="PERIODOGRAM // (CURVATURE // MEAN_ABSOLUTE_CURVATURE_(µm))_PEAK2_POWER" TYPE="OBJECTS"/><MEASUREMENT IMAGE_OBJECT_NAME="Tracks" IS_EXPORTABLE="true" NAME="PERIODOGRAM // (CURVATURE // MEAN_ABSOLUTE_CURVATURE_(µm))_PEAK3_FREQUENCY (FR^-1)" TYPE="OBJECTS"/><MEASUREMENT IMAGE_OBJECT_NAME="Tracks" IS_EXPORTABLE="true" NAME="PERIODOGRAM // (CURVATURE // MEAN_ABSOLUTE_CURVATURE_(µm))_PEAK3_POWER" TYPE="OBJECTS"/></MEASUREMENTS></MODULE><MODULE DISABLEABLE="true" ENABLED="true" NAME="wbif.sjx.ModularImageAnalysis.Module.ObjectMeasurements.Miscellaneous.CalculateMeasurementPeriodogram" NICKNAME="Periodicity (whole spectrum)" NOTES="" SHOW_OUTPUT="false"><PARAMETERS><PARAMETER NAME="Track objects" VALUE="Tracks" VISIBLE="false"/><PARAMETER NAME="Spot objects" VALUE="Fish" VALUESOURCE="Tracks" VISIBLE="false"/><PARAMETER NAME="Measurement" VALUE="CURVATURE // MEAN_ABSOLUTE_CURVATURE_(µm)" VISIBLE="false"/><PARAMETER NAME="Reporting mode" VALUE="Whole spectrum" VISIBLE="false"/><PARAMETER NAME="Number of peaks to report" VALUE="3" VISIBLE="false"/><PARAMETER NAME="Number of bins" VALUE="100" VISIBLE="false"/><PARAMETER NAME="Missing point handling" VALUE="Set points to mean" VISIBLE="false"/></PARAMETERS><MEASUREMENTS><MEASUREMENT IMAGE_OBJECT_NAME="Tracks" IS_EXPORTABLE="true" NAME="PERIODOGRAM // (CURVATURE // MEAN_ABSOLUTE_CURVATURE_(µm))_POWER AT 0.000 FR^-1" TYPE="OBJECTS"/><MEASUREMENT IMAGE_OBJECT_NAME="Tracks" IS_EXPORTABLE="true" NAME="PERIODOGRAM // (CURVATURE // MEAN_ABSOLUTE_CURVATURE_(µm))_POWER AT 0.005 FR^-1" TYPE="OBJECTS"/><MEASUREMENT IMAGE_OBJECT_NAME="Tracks" IS_EXPORTABLE="true" NAME="PERIODOGRAM // (CURVATURE // MEAN_ABSOLUTE_CURVATURE_(µm))_POWER AT 0.010 FR^-1" TYPE="OBJECTS"/><MEASUREMENT IMAGE_OBJECT_NAME="Tracks" IS_EXPORTABLE="true" NAME="PERIODOGRAM // (CURVATURE // MEAN_ABSOLUTE_CURVATURE_(µm))_POWER AT 0.015 FR^-1" TYPE="OBJECTS"/><MEASUREMENT IMAGE_OBJECT_NAME="Tracks" IS_EXPORTABLE="true" NAME="PERIODOGRAM // (CURVATURE // MEAN_ABSOLUTE_CURVATURE_(µm))_POWER AT 0.020 FR^-1" TYPE="OBJECTS"/><MEASUREMENT IMAGE_OBJECT_NAME="Tracks" IS_EXPORTABLE="true" NAME="PERIODOGRAM // (CURVATURE // MEAN_ABSOLUTE_CURVATURE_(µm))_POWER AT 0.025 FR^-1" TYPE="OBJECTS"/><MEASUREMENT IMAGE_OBJECT_NAME="Tracks" IS_EXPORTABLE="true" NAME="PERIODOGRAM // (CURVATURE // MEAN_ABSOLUTE_CURVATURE_(µm))_POWER AT 0.030 FR^-1" TYPE="OBJECTS"/><MEASUREMENT IMAGE_OBJECT_NAME="Tracks" IS_EXPORTABLE="true" NAME="PERIODOGRAM // (CURVATURE // MEAN_ABSOLUTE_CURVATURE_(µm))_POWER AT 0.035 FR^-1" TYPE="OBJECTS"/><MEASUREMENT IMAGE_OBJECT_NAME="Tracks" IS_EXPORTABLE="true" NAME="PERIODOGRAM // (CURVATURE // MEAN_ABSOLUTE_CURVATURE_(µm))_POWER AT 0.040 FR^-1" TYPE="OBJECTS"/><MEASUREMENT IMAGE_OBJECT_NAME="Tracks" IS_EXPORTABLE="true" NAME="PERIODOGRAM // (CURVATURE // MEAN_ABSOLUTE_CURVATURE_(µm))_POWER AT 0.045 FR^-1" TYPE="OBJECTS"/><MEASUREMENT IMAGE_OBJECT_NAME="Tracks" IS_EXPORTABLE="true" NAME="PERIODOGRAM // (CURVATURE // MEAN_ABSOLUTE_CURVATURE_(µm))_POWER AT 0.051 FR^-1" TYPE="OBJECTS"/><MEASUREMENT IMAGE_OBJECT_NAME="Tracks" IS_EXPORTABLE="true" NAME="PERIODOGRAM // (CURVATURE // MEAN_ABSOLUTE_CURVATURE_(µm))_POWER AT 0.056 FR^-1" TYPE="OBJECTS"/><MEASUREMENT IMAGE_OBJECT_NAME="Tracks" IS_EXPORTABLE="true" NAME="PERIODOGRAM // (CURVATURE // MEAN_ABSOLUTE_CURVATURE_(µm))_POWER AT 0.061 FR^-1" TYPE="OBJECTS"/><MEASUREMENT IMAGE_OBJECT_NAME="Tracks" IS_EXPORTABLE="true" NAME="PERIODOGRAM // (CURVATURE // MEAN_ABSOLUTE_CURVATURE_(µm))_POWER AT 0.066 FR^-1" TYPE="OBJECTS"/><MEASUREMENT IMAGE_OBJECT_NAME="Tracks" IS_EXPORTABLE="true" NAME="PERIODOGRAM // (CURVATURE // MEAN_ABSOLUTE_CURVATURE_(µm))_POWER AT 0.071 FR^-1" TYPE="OBJECTS"/><MEASUREMENT IMAGE_OBJECT_NAME="Tracks" IS_EXPORTABLE="true" NAME="PERIODOGRAM // (CURVATURE // MEAN_ABSOLUTE_CURVATURE_(µm))_POWER AT 0.076 FR^-1" TYPE="OBJECTS"/><MEASUREMENT IMAGE_OBJECT_NAME="Tracks" IS_EXPORTABLE="true" NAME="PERIODOGRAM // (CURVATURE // MEAN_ABSOLUTE_CURVATURE_(µm))_POWER AT 0.081 FR^-1" TYPE="OBJECTS"/><MEASUREMENT IMAGE_OBJECT_NAME="Tracks" IS_EXPORTABLE="true" NAME="PERIODOGRAM // (CURVATURE // MEAN_ABSOLUTE_CURVATURE_(µm))_POWER AT 0.086 FR^-1" TYPE="OBJECTS"/><MEASUREMENT IMAGE_OBJECT_NAME="Tracks" IS_EXPORTABLE="true" NAME="PERIODOGRAM // (CURVATURE // MEAN_ABSOLUTE_CURVATURE_(µm))_POWER AT 0.091 FR^-1" TYPE="OBJECTS"/><MEASUREMENT IMAGE_OBJECT_NAME="Tracks" IS_EXPORTABLE="true" NAME="PERIODOGRAM // (CURVATURE // MEAN_ABSOLUTE_CURVATURE_(µm))_POWER AT 0.096 FR^-1" TYPE="OBJECTS"/><MEASUREMENT IMAGE_OBJECT_NAME="Tracks" IS_EXPORTABLE="true" NAME="PERIODOGRAM // (CURVATURE // MEAN_ABSOLUTE_CURVATURE_(µm))_POWER AT 0.101 FR^-1" TYPE="OBJECTS"/><MEASUREMENT IMAGE_OBJECT_NAME="Tracks" IS_EXPORTABLE="true" NAME="PERIODOGRAM // (CURVATURE // MEAN_ABSOLUTE_CURVATURE_(µm))_POWER AT 0.106 FR^-1" TYPE="OBJECTS"/><MEASUREMENT IMAGE_OBJECT_NAME="Tracks" IS_EXPORTABLE="true" NAME="PERIODOGRAM // (CURVATURE // MEAN_ABSOLUTE_CURVATURE_(µm))_POWER AT 0.111 FR^-1" TYPE="OBJECTS"/><MEASUREMENT IMAGE_OBJECT_NAME="Tracks" IS_EXPORTABLE="true" NAME="PERIODOGRAM // (CURVATURE // MEAN_ABSOLUTE_CURVATURE_(µm))_POWER AT 0.116 FR^-1" TYPE="OBJECTS"/><MEASUREMENT IMAGE_OBJECT_NAME="Tracks" IS_EXPORTABLE="true" NAME="PERIODOGRAM // (CURVATURE // MEAN_ABSOLUTE_CURVATURE_(µm))_POWER AT 0.121 FR^-1" TYPE="OBJECTS"/><MEASUREMENT IMAGE_OBJECT_NAME="Tracks" IS_EXPORTABLE="true" NAME="PERIODOGRAM // (CURVATURE // MEAN_ABSOLUTE_CURVATURE_(µm))_POWER AT 0.126 FR^-1" TYPE="OBJECTS"/><MEASUREMENT IMAGE_OBJECT_NAME="Tracks" IS_EXPORTABLE="true" NAME="PERIODOGRAM // (CURVATURE // MEAN_ABSOLUTE_CURVATURE_(µm))_POWER AT 0.131 FR^-1" TYPE="OBJECTS"/><MEASUREMENT IMAGE_OBJECT_NAME="Tracks" IS_EXPORTABLE="true" NAME="PERIODOGRAM // (CURVATURE // MEAN_ABSOLUTE_CURVATURE_(µm))_POWER AT 0.136 FR^-1" TYPE="OBJECTS"/><MEASUREMENT IMAGE_OBJECT_NAME="Tracks" IS_EXPORTABLE="true" NAME="PERIODOGRAM // (CURVATURE // MEAN_ABSOLUTE_CURVATURE_(µm))_POWER AT 0.141 FR^-1" TYPE="OBJECTS"/><MEASUREMENT IMAGE_OBJECT_NAME="Tracks" IS_EXPORTABLE="true" NAME="PERIODOGRAM // (CURVATURE // MEAN_ABSOLUTE_CURVATURE_(µm))_POWER AT 0.146 FR^-1" TYPE="OBJECTS"/><MEASUREMENT IMAGE_OBJECT_NAME="Tracks" IS_EXPORTABLE="true" NAME="PERIODOGRAM // (CURVATURE // MEAN_ABSOLUTE_CURVATURE_(µm))_POWER AT 0.152 FR^-1" TYPE="OBJECTS"/><MEASUREMENT IMAGE_OBJECT_NAME="Tracks" IS_EXPORTABLE="true" NAME="PERIODOGRAM // (CURVATURE // MEAN_ABSOLUTE_CURVATURE_(µm))_POWER AT 0.157 FR^-1" TYPE="OBJECTS"/><MEASUREMENT IMAGE_OBJECT_NAME="Tracks" IS_EXPORTABLE="true" NAME="PERIODOGRAM // (CURVATURE // MEAN_ABSOLUTE_CURVATURE_(µm))_POWER AT 0.162 FR^-1" TYPE="OBJECTS"/><MEASUREMENT IMAGE_OBJECT_NAME="Tracks" IS_EXPORTABLE="true" NAME="PERIODOGRAM // (CURVATURE // MEAN_ABSOLUTE_CURVATURE_(µm))_POWER AT 0.167 FR^-1" TYPE="OBJECTS"/><MEASUREMENT IMAGE_OBJECT_NAME="Tracks" IS_EXPORTABLE="true" NAME="PERIODOGRAM // (CURVATURE // MEAN_ABSOLUTE_CURVATURE_(µm))_POWER AT 0.172 FR^-1" TYPE="OBJECTS"/><MEASUREMENT IMAGE_OBJECT_NAME="Tracks" IS_EXPORTABLE="true" NAME="PERIODOGRAM // (CURVATURE // MEAN_ABSOLUTE_CURVATURE_(µm))_POWER AT 0.177 FR^-1" TYPE="OBJECTS"/><MEASUREMENT IMAGE_OBJECT_NAME="Tracks" IS_EXPORTABLE="true" NAME="PERIODOGRAM // (CURVATURE // MEAN_ABSOLUTE_CURVATURE_(µm))_POWER AT 0.182 FR^-1" TYPE="OBJECTS"/><MEASUREMENT IMAGE_OBJECT_NAME="Tracks" IS_EXPORTABLE="true" NAME="PERIODOGRAM // (CURVATURE // MEAN_ABSOLUTE_CURVATURE_(µm))_POWER AT 0.187 FR^-1" TYPE="OBJECTS"/><MEASUREMENT IMAGE_OBJECT_NAME="Tracks" IS_EXPORTABLE="true" NAME="PERIODOGRAM // (CURVATURE // MEAN_ABSOLUTE_CURVATURE_(µm))_POWER AT 0.192 FR^-1" TYPE="OBJECTS"/><MEASUREMENT IMAGE_OBJECT_NAME="Tracks" IS_EXPORTABLE="true" NAME="PERIODOGRAM // (CURVATURE // MEAN_ABSOLUTE_CURVATURE_(µm))_POWER AT 0.197 FR^-1" TYPE="OBJECTS"/><MEASUREMENT IMAGE_OBJECT_NAME="Tracks" IS_EXPORTABLE="true" NAME="PERIODOGRAM // (CURVATURE // MEAN_ABSOLUTE_CURVATURE_(µm))_POWER AT 0.202 FR^-1" TYPE="OBJECTS"/><MEASUREMENT IMAGE_OBJECT_NAME="Tracks" IS_EXPORTABLE="true" NAME="PERIODOGRAM // (CURVATURE // MEAN_ABSOLUTE_CURVATURE_(µm))_POWER AT 0.207 FR^-1" TYPE="OBJECTS"/><MEASUREMENT IMAGE_OBJECT_NAME="Tracks" IS_EXPORTABLE="true" NAME="PERIODOGRAM // (CURVATURE // MEAN_ABSOLUTE_CURVATURE_(µm))_POWER AT 0.212 FR^-1" TYPE="OBJECTS"/><MEASUREMENT IMAGE_OBJECT_NAME="Tracks" IS_EXPORTABLE="true" NAME="PERIODOGRAM // (CURVATURE // MEAN_ABSOLUTE_CURVATURE_(µm))_POWER AT 0.217 FR^-1" TYPE="OBJECTS"/><MEASUREMENT IMAGE_OBJECT_NAME="Tracks" IS_EXPORTABLE="true" NAME="PERIODOGRAM // (CURVATURE // MEAN_ABSOLUTE_CURVATURE_(µm))_POWER AT 0.222 FR^-1" TYPE="OBJECTS"/><MEASUREMENT IMAGE_OBJECT_NAME="Tracks" IS_EXPORTABLE="true" NAME="PERIODOGRAM // (CURVATURE // MEAN_ABSOLUTE_CURVATURE_(µm))_POWER AT 0.227 FR^-1" TYPE="OBJECTS"/><MEASUREMENT IMAGE_OBJECT_NAME="Tracks" IS_EXPORTABLE="true" NAME="PERIODOGRAM // (CURVATURE // MEAN_ABSOLUTE_CURVATURE_(µm))_POWER AT 0.232 FR^-1" TYPE="OBJECTS"/><MEASUREMENT IMAGE_OBJECT_NAME="Tracks" IS_EXPORTABLE="true" NAME="PERIODOGRAM // (CURVATURE // MEAN_ABSOLUTE_CURVATURE_(µm))_POWER AT 0.237 FR^-1" TYPE="OBJECTS"/><MEASUREMENT IMAGE_OBJECT_NAME="Tracks" IS_EXPORTABLE="true" NAME="PERIODOGRAM // (CURVATURE // MEAN_ABSOLUTE_CURVATURE_(µm))_POWER AT 0.242 FR^-1" TYPE="OBJECTS"/><MEASUREMENT IMAGE_OBJECT_NAME="Tracks" IS_EXPORTABLE="true" NAME="PERIODOGRAM // (CURVATURE // MEAN_ABSOLUTE_CURVATURE_(µm))_POWER AT 0.247 FR^-1" TYPE="OBJECTS"/><MEASUREMENT IMAGE_OBJECT_NAME="Tracks" IS_EXPORTABLE="true" NAME="PERIODOGRAM // (CURVATURE // MEAN_ABSOLUTE_CURVATURE_(µm))_POWER AT 0.253 FR^-1" TYPE="OBJECTS"/><MEASUREMENT IMAGE_OBJECT_NAME="Tracks" IS_EXPORTABLE="true" NAME="PERIODOGRAM // (CURVATURE // MEAN_ABSOLUTE_CURVATURE_(µm))_POWER AT 0.258 FR^-1" TYPE="OBJECTS"/><MEASUREMENT IMAGE_OBJECT_NAME="Tracks" IS_EXPORTABLE="true" NAME="PERIODOGRAM // (CURVATURE // MEAN_ABSOLUTE_CURVATURE_(µm))_POWER AT 0.263 FR^-1" TYPE="OBJECTS"/><MEASUREMENT IMAGE_OBJECT_NAME="Tracks" IS_EXPORTABLE="true" NAME="PERIODOGRAM // (CURVATURE // MEAN_ABSOLUTE_CURVATURE_(µm))_POWER AT 0.268 FR^-1" TYPE="OBJECTS"/><MEASUREMENT IMAGE_OBJECT_NAME="Tracks" IS_EXPORTABLE="true" NAME="PERIODOGRAM // (CURVATURE // MEAN_ABSOLUTE_CURVATURE_(µm))_POWER AT 0.273 FR^-1" TYPE="OBJECTS"/><MEASUREMENT IMAGE_OBJECT_NAME="Tracks" IS_EXPORTABLE="true" NAME="PERIODOGRAM // (CURVATURE // MEAN_ABSOLUTE_CURVATURE_(µm))_POWER AT 0.278 FR^-1" TYPE="OBJECTS"/><MEASUREMENT IMAGE_OBJECT_NAME="Tracks" IS_EXPORTABLE="true" NAME="PERIODOGRAM // (CURVATURE // MEAN_ABSOLUTE_CURVATURE_(µm))_POWER AT 0.283 FR^-1" TYPE="OBJECTS"/><MEASUREMENT IMAGE_OBJECT_NAME="Tracks" IS_EXPORTABLE="true" NAME="PERIODOGRAM // (CURVATURE // MEAN_ABSOLUTE_CURVATURE_(µm))_POWER AT 0.288 FR^-1" TYPE="OBJECTS"/><MEASUREMENT IMAGE_OBJECT_NAME="Tracks" IS_EXPORTABLE="true" NAME="PERIODOGRAM // (CURVATURE // MEAN_ABSOLUTE_CURVATURE_(µm))_POWER AT 0.293 FR^-1" TYPE="OBJECTS"/><MEASUREMENT IMAGE_OBJECT_NAME="Tracks" IS_EXPORTABLE="true" NAME="PERIODOGRAM // (CURVATURE // MEAN_ABSOLUTE_CURVATURE_(µm))_POWER AT 0.298 FR^-1" TYPE="OBJECTS"/><MEASUREMENT IMAGE_OBJECT_NAME="Tracks" IS_EXPORTABLE="true" NAME="PERIODOGRAM // (CURVATURE // MEAN_ABSOLUTE_CURVATURE_(µm))_POWER AT 0.303 FR^-1" TYPE="OBJECTS"/><MEASUREMENT IMAGE_OBJECT_NAME="Tracks" IS_EXPORTABLE="true" NAME="PERIODOGRAM // (CURVATURE // MEAN_ABSOLUTE_CURVATURE_(µm))_POWER AT 0.308 FR^-1" TYPE="OBJECTS"/><MEASUREMENT IMAGE_OBJECT_NAME="Tracks" IS_EXPORTABLE="true" NAME="PERIODOGRAM // (CURVATURE // MEAN_ABSOLUTE_CURVATURE_(µm))_POWER AT 0.313 FR^-1" TYPE="OBJECTS"/><MEASUREMENT IMAGE_OBJECT_NAME="Tracks" IS_EXPORTABLE="true" NAME="PERIODOGRAM // (CURVATURE // MEAN_ABSOLUTE_CURVATURE_(µm))_POWER AT 0.318 FR^-1" TYPE="OBJECTS"/><MEASUREMENT IMAGE_OBJECT_NAME="Tracks" IS_EXPORTABLE="true" NAME="PERIODOGRAM // (CURVATURE // MEAN_ABSOLUTE_CURVATURE_(µm))_POWER AT 0.323 FR^-1" TYPE="OBJECTS"/><MEASUREMENT IMAGE_OBJECT_NAME="Tracks" IS_EXPORTABLE="true" NAME="PERIODOGRAM // (CURVATURE // MEAN_ABSOLUTE_CURVATURE_(µm))_POWER AT 0.328 FR^-1" TYPE="OBJECTS"/><MEASUREMENT IMAGE_OBJECT_NAME="Tracks" IS_EXPORTABLE="true" NAME="PERIODOGRAM // (CURVATURE // MEAN_ABSOLUTE_CURVATURE_(µm))_POWER AT 0.333 FR^-1" TYPE="OBJECTS"/><MEASUREMENT IMAGE_OBJECT_NAME="Tracks" IS_EXPORTABLE="true" NAME="PERIODOGRAM // (CURVATURE // MEAN_ABSOLUTE_CURVATURE_(µm))_POWER AT 0.338 FR^-1" TYPE="OBJECTS"/><MEASUREMENT IMAGE_OBJECT_NAME="Tracks" IS_EXPORTABLE="true" NAME="PERIODOGRAM // (CURVATURE // MEAN_ABSOLUTE_CURVATURE_(µm))_POWER AT 0.343 FR^-1" TYPE="OBJECTS"/><MEASUREMENT IMAGE_OBJECT_NAME="Tracks" IS_EXPORTABLE="true" NAME="PERIODOGRAM // (CURVATURE // MEAN_ABSOLUTE_CURVATURE_(µm))_POWER AT 0.348 FR^-1" TYPE="OBJECTS"/><MEASUREMENT IMAGE_OBJECT_NAME="Tracks" IS_EXPORTABLE="true" NAME="PERIODOGRAM // (CURVATURE // MEAN_ABSOLUTE_CURVATURE_(µm))_POWER AT 0.354 FR^-1" TYPE="OBJECTS"/><MEASUREMENT IMAGE_OBJECT_NAME="Tracks" IS_EXPORTABLE="true" NAME="PERIODOGRAM // (CURVATURE // MEAN_ABSOLUTE_CURVATURE_(µm))_POWER AT 0.359 FR^-1" TYPE="OBJECTS"/><MEASUREMENT IMAGE_OBJECT_NAME="Tracks" IS_EXPORTABLE="true" NAME="PERIODOGRAM // (CURVATURE // MEAN_ABSOLUTE_CURVATURE_(µm))_POWER AT 0.364 FR^-1" TYPE="OBJECTS"/><MEASUREMENT IMAGE_OBJECT_NAME="Tracks" IS_EXPORTABLE="true" NAME="PERIODOGRAM // (CURVATURE // MEAN_ABSOLUTE_CURVATURE_(µm))_POWER AT 0.369 FR^-1" TYPE="OBJECTS"/><MEASUREMENT IMAGE_OBJECT_NAME="Tracks" IS_EXPORTABLE="true" NAME="PERIODOGRAM // (CURVATURE // MEAN_ABSOLUTE_CURVATURE_(µm))_POWER AT 0.374 FR^-1" TYPE="OBJECTS"/><MEASUREMENT IMAGE_OBJECT_NAME="Tracks" IS_EXPORTABLE="true" NAME="PERIODOGRAM // (CURVATURE // MEAN_ABSOLUTE_CURVATURE_(µm))_POWER AT 0.379 FR^-1" TYPE="OBJECTS"/><MEASUREMENT IMAGE_OBJECT_NAME="Tracks" IS_EXPORTABLE="true" NAME="PERIODOGRAM // (CURVATURE // MEAN_ABSOLUTE_CURVATURE_(µm))_POWER AT 0.384 FR^-1" TYPE="OBJECTS"/><MEASUREMENT IMAGE_OBJECT_NAME="Tracks" IS_EXPORTABLE="true" NAME="PERIODOGRAM // (CURVATURE // MEAN_ABSOLUTE_CURVATURE_(µm))_POWER AT 0.389 FR^-1" TYPE="OBJECTS"/><MEASUREMENT IMAGE_OBJECT_NAME="Tracks" IS_EXPORTABLE="true" NAME="PERIODOGRAM // (CURVATURE // MEAN_ABSOLUTE_CURVATURE_(µm))_POWER AT 0.394 FR^-1" TYPE="OBJECTS"/><MEASUREMENT IMAGE_OBJECT_NAME="Tracks" IS_EXPORTABLE="true" NAME="PERIODOGRAM // (CURVATURE // MEAN_ABSOLUTE_CURVATURE_(µm))_POWER AT 0.399 FR^-1" TYPE="OBJECTS"/><MEASUREMENT IMAGE_OBJECT_NAME="Tracks" IS_EXPORTABLE="true" NAME="PERIODOGRAM // (CURVATURE // MEAN_ABSOLUTE_CURVATURE_(µm))_POWER AT 0.404 FR^-1" TYPE="OBJECTS"/><MEASUREMENT IMAGE_OBJECT_NAME="Tracks" IS_EXPORTABLE="true" NAME="PERIODOGRAM // (CURVATURE // MEAN_ABSOLUTE_CURVATURE_(µm))_POWER AT 0.409 FR^-1" TYPE="OBJECTS"/><MEASUREMENT IMAGE_OBJECT_NAME="Tracks" IS_EXPORTABLE="true" NAME="PERIODOGRAM // (CURVATURE // MEAN_ABSOLUTE_CURVATURE_(µm))_POWER AT 0.414 FR^-1" TYPE="OBJECTS"/><MEASUREMENT IMAGE_OBJECT_NAME="Tracks" IS_EXPORTABLE="true" NAME="PERIODOGRAM // (CURVATURE // MEAN_ABSOLUTE_CURVATURE_(µm))_POWER AT 0.419 FR^-1" TYPE="OBJECTS"/><MEASUREMENT IMAGE_OBJECT_NAME="Tracks" IS_EXPORTABLE="true" NAME="PERIODOGRAM // (CURVATURE // MEAN_ABSOLUTE_CURVATURE_(µm))_POWER AT 0.424 FR^-1" TYPE="OBJECTS"/><MEASUREMENT IMAGE_OBJECT_NAME="Tracks" IS_EXPORTABLE="true" NAME="PERIODOGRAM // (CURVATURE // MEAN_ABSOLUTE_CURVATURE_(µm))_POWER AT 0.429 FR^-1" TYPE="OBJECTS"/><MEASUREMENT IMAGE_OBJECT_NAME="Tracks" IS_EXPORTABLE="true" NAME="PERIODOGRAM // (CURVATURE // MEAN_ABSOLUTE_CURVATURE_(µm))_POWER AT 0.434 FR^-1" TYPE="OBJECTS"/><MEASUREMENT IMAGE_OBJECT_NAME="Tracks" IS_EXPORTABLE="true" NAME="PERIODOGRAM // (CURVATURE // MEAN_ABSOLUTE_CURVATURE_(µm))_POWER AT 0.439 FR^-1" TYPE="OBJECTS"/><MEASUREMENT IMAGE_OBJECT_NAME="Tracks" IS_EXPORTABLE="true" NAME="PERIODOGRAM // (CURVATURE // MEAN_ABSOLUTE_CURVATURE_(µm))_POWER AT 0.444 FR^-1" TYPE="OBJECTS"/><MEASUREMENT IMAGE_OBJECT_NAME="Tracks" IS_EXPORTABLE="true" NAME="PERIODOGRAM // (CURVATURE // MEAN_ABSOLUTE_CURVATURE_(µm))_POWER AT 0.449 FR^-1" TYPE="OBJECTS"/><MEASUREMENT IMAGE_OBJECT_NAME="Tracks" IS_EXPORTABLE="true" NAME="PERIODOGRAM // (CURVATURE // MEAN_ABSOLUTE_CURVATURE_(µm))_POWER AT 0.455 FR^-1" TYPE="OBJECTS"/><MEASUREMENT IMAGE_OBJECT_NAME="Tracks" IS_EXPORTABLE="true" NAME="PERIODOGRAM // (CURVATURE // MEAN_ABSOLUTE_CURVATURE_(µm))_POWER AT 0.460 FR^-1" TYPE="OBJECTS"/><MEASUREMENT IMAGE_OBJECT_NAME="Tracks" IS_EXPORTABLE="true" NAME="PERIODOGRAM // (CURVATURE // MEAN_ABSOLUTE_CURVATURE_(µm))_POWER AT 0.465 FR^-1" TYPE="OBJECTS"/><MEASUREMENT IMAGE_OBJECT_NAME="Tracks" IS_EXPORTABLE="true" NAME="PERIODOGRAM // (CURVATURE // MEAN_ABSOLUTE_CURVATURE_(µm))_POWER AT 0.470 FR^-1" TYPE="OBJECTS"/><MEASUREMENT IMAGE_OBJECT_NAME="Tracks" IS_EXPORTABLE="true" NAME="PERIODOGRAM // (CURVATURE // MEAN_ABSOLUTE_CURVATURE_(µm))_POWER AT 0.475 FR^-1" TYPE="OBJECTS"/><MEASUREMENT IMAGE_OBJECT_NAME="Tracks" IS_EXPORTABLE="true" NAME="PERIODOGRAM // (CURVATURE // MEAN_ABSOLUTE_CURVATURE_(µm))_POWER AT 0.480 FR^-1" TYPE="OBJECTS"/><MEASUREMENT IMAGE_OBJECT_NAME="Tracks" IS_EXPORTABLE="true" NAME="PERIODOGRAM // (CURVATURE // MEAN_ABSOLUTE_CURVATURE_(µm))_POWER AT 0.485 FR^-1" TYPE="OBJECTS"/><MEASUREMENT IMAGE_OBJECT_NAME="Tracks" IS_EXPORTABLE="true" NAME="PERIODOGRAM // (CURVATURE // MEAN_ABSOLUTE_CURVATURE_(µm))_POWER AT 0.490 FR^-1" TYPE="OBJECTS"/><MEASUREMENT IMAGE_OBJECT_NAME="Tracks" IS_EXPORTABLE="true" NAME="PERIODOGRAM // (CURVATURE // MEAN_ABSOLUTE_CURVATURE_(µm))_POWER AT 0.495 FR^-1" TYPE="OBJECTS"/><MEASUREMENT IMAGE_OBJECT_NAME="Tracks" IS_EXPORTABLE="true" NAME="PERIODOGRAM // (CURVATURE // MEAN_ABSOLUTE_CURVATURE_(µm))_POWER AT 0.500 FR^-1" TYPE="OBJECTS"/></MEASUREMENTS></MODULE><MODULE DISABLEABLE="false" ENABLED="true" NAME="wbif.sjx.ModularImageAnalysis.Module.Miscellaneous.GUISeparator" NICKNAME="GUI separator" NOTES="" SHOW_OUTPUT="false"><PARAMETERS><PARAMETER NAME="Title" VALUE="File saving" VISIBLE="false"/></PARAMETERS><MEASUREMENTS/></MODULE><MODULE DISABLEABLE="false" ENABLED="true" NAME="wbif.sjx.ModularImageAnalysis.Module.ObjectProcessing.Miscellaneous.ConvertObjectsToImage" NICKNAME="Convert objects to image" NOTES="" SHOW_OUTPUT="false"><PARAMETERS><PARAMETER NAME="Conversion mode" VALUE="Objects to image" VISIBLE="false"/><PARAMETER NAME="Input image" VALUE="" VISIBLE="false"/><PARAMETER NAME="Output objects" VALUE="" VISIBLE="false"/><PARAMETER NAME="Template image" VALUE="Segmentation" VISIBLE="false"/><PARAMETER NAME="Input objects" VALUE="Fish" VISIBLE="false"/><PARAMETER NAME="Output image" VALUE="FishID" VISIBLE="false"/><PARAMETER NAME="Colour mode" VALUE="Parent ID" VISIBLE="false"/><PARAMETER NAME="Measurement" VALUE="SHAPE // PROJ_AREA_(PX^2)" VISIBLE="false"/><PARAMETER NAME="Parent object for colour" VALUE="Tracks" VALUESOURCE="Fish" VISIBLE="false"/></PARAMETERS><MEASUREMENTS/></MODULE><MODULE DISABLEABLE="true" ENABLED="false" NAME="wbif.sjx.ModularImageAnalysis.Module.Visualisation.ShowImage" NICKNAME="Show ID image" NOTES="" SHOW_OUTPUT="true"><PARAMETERS><PARAMETER NAME="Display image" VALUE="FishID" VISIBLE="false"/></PARAMETERS><MEASUREMENTS/></MODULE><MODULE DISABLEABLE="true" ENABLED="true" NAME="wbif.sjx.ModularImageAnalysis.Module.InputOutput.ImageSaver" NICKNAME="Save ID image" NOTES="" SHOW_OUTPUT="false"><PARAMETERS><PARAMETER NAME="Input image" VALUE="FishID" VISIBLE="false"/><PARAMETER NAME="Save location" VALUE="Save with input file" VISIBLE="false"/><PARAMETER NAME="Mirrored directory root" VALUE="" VISIBLE="false"/><PARAMETER NAME="File path" VALUE="" VISIBLE="false"/><PARAMETER NAME="Add filename suffix" VALUE="_ID" VISIBLE="false"/><PARAMETER NAME="Flatten overlay" VALUE="false" VISIBLE="false"/></PARAMETERS><MEASUREMENTS/></MODULE></MODULES></ROOT>
